# Supplementary material for: Solvation free energies and partition coefficients with the coarse-grained and hybrid all-atom/coarse-grained MARTINI models
Source: J Comput Aided Mol Des. 2017 Sep 5;31(10):867–76. doi: 10.1007/s10822-017-0059-9 (PMC5649594; doi:10.1007/s10822-017-0059-9)
Supplement: Supplementary file 1 — Supplementary material 1 (XLSX 93 KB) [file 10822_2017_59_MOESM1_ESM.xlsx]

## Sheet: info
	Sheet	Description
	Info	This information
	raw_hexanewater_cg	The solvation and transfer free energies for all solutes in hexane with the CG model
	raw_hexanewater_hy	The solvation and transfer free energies for all solutes in hexane with the AA/CG model
	raw_octanolwater_cg	The solvation and transfer free energies for all solutes in octanol with the CG model
	raw_octanolwater_hy	The solvation and transfer free energies for all solutes in octanol with the AA/CG model
	raw_water_cg	The hydration free energies for all CG solutes both with polarizable and non-polarizable water
	raw_water_hy	The hydration free energies for all AA/CG solutes both with polarizable and non-polarizable water
	bedroc	Results of BEDROC analysis of hybrid estimates
	All energies in kJ/mol
	The experimental data can be found in:
	Marenich, A. V.; Kelly, C. P.; Thompson, J. D.; Hawkins, G. D.; Chambers, C. C.; Giesen, D. J.; Winget, P.; Cramer, C. J.; Truhlar, D. G. Minnesota Solvation Database – version 2012, University of Minnesota, Minneapolis, 2012.

## Sheet: raw_hexanewater_cg
Hexane					Water					Transfer
Solute	Calc.	Std			Solute	Calc.	Std			Solute	Calc.	Std
n-hexane	-10.1759	0.229266			n-hexane	11.5351	0.0617254			n-hexane	3.81	0.0416659
n-octane	-30.6024	0.564346			n-octane	1.37175	0.193994			n-octane	5.61106	0.104724
benzene	-41.9255	3.71614e-15			benzene	-31.1261	0.793612			benzene	1.89515	0.139269
toluene	-41.7884	0.0793612			toluene	-26.774	0.220448			toluene	2.63483	0.0411163
ethylbenzene	-45.7041	0.0793612			ethylbenzene	-26.4747	0.308627			ethylbenzene	3.37451	0.0559221
o-xylene	-41.6013	0.0529075			o-xylene	-22.8583	0.16754			o-xylene	3.28917	0.0308324
m-xylene	-41.8881	0.202812			m-xylene	-23.1201	0.264537			m-xylene	3.29354	0.0584962
p-xylene	-41.6512	0.123451			p-xylene	-22.7211	0.0881791			p-xylene	3.32199	0.026623
methanol	2.05762	0.114633			methanol	-19.2044	0.123451			methanol	-3.73122	0.0295637
ethanol	-1.92044	0.21163			ethanol	-13.6302	0.0793612			ethanol	-2.05491	0.0396638
1-propanol	-2.05762	0.096997			1-propanol	-7.96859	0.343899			1-propanol	-1.0373	0.0627044
1-butanol	-1.59621	0.0705433			1-butanol	-8.16812	0.0440896			1-butanol	-1.15329	0.0145984
1-pentanol	-5.63663	0.0705433			1-pentanol	0.823047	0.0881791			1-pentanol	1.13359	0.0198168
phenol	-38.0098	0.0176358			phenol	-39.0074	0.229266			phenol	-0.175072	0.0403521
1-hexanol	-18.8677	0.220448			1-hexanol	-13.9793	0.0264537			1-hexanol	0.857853	0.0389634
o-cresol	-37.935	0.0529075			o-cresol	-35.2788	0.185176			o-cresol	0.466129	0.0337964
p-cresol	-38.0722	0.0264537			p-cresol	-35.1541	0.096997			p-cresol	0.512086	0.0176434
1-heptanol	-22.3969	0.158722			1-heptanol	-18.0572	0.0529075			1-heptanol	0.761563	0.0293605
1,4-dioxane	-16.436	0.123451			1,4-dioxane	-35.2414	0.176358			1,4-dioxane	-3.30011	0.0377776
benzaldehyde	-41.6886	0.0264537			benzaldehyde	-33.1089	1.86058			benzaldehyde	1.50562	0.326541
acetone	-1.67104	0.0881791			acetone	-13.6426	0.476167			acetone	-2.10086	0.0849821
2-butanone	-2.08256	0.00881791			2-butanone	-8.69188	0.238084			2-butanone	-1.15985	0.0418093
2-hexanone	-19.9402	0.132269			2-hexanone	-19.1296	0.0176358			2-hexanone	0.142246	0.0234169
3,3-dimethylbutanone	-5.61169	0.0176358			3,3-dimethylbutanone	4.75123	0.0264537			3,3-dimethylbutanone	1.81856	0.00557935
2-heptanone	-22.2347	0.0440896			2-heptanone	-16.9598	0.105815			2-heptanone	0.925693	0.0201166
aceticacid	-1.85809	0.202812			aceticacid	-16.7976	2.33675			aceticacid	-2.6217	0.411611
propanoicacid	-2.08256	0.096997			propanoicacid	-8.39259	0.238084			propanoicacid	-1.10733	0.045115
methylacetate	-1.70845	0.0793612			methylacetate	-8.69188	0.0617254			methylacetate	-1.2255	0.0176434
methylpropanoate	-1.7708	0.0529075			methylpropanoate	-8.72929	0.0705433			methylpropanoate	-1.22113	0.0154743
ethylacetate	-19.3291	0.105815			ethylacetate	-28.47	0.114633			ethylacetate	-1.6041	0.0273769
propylacetate	-23.0453	0.0529075			propylacetate	-24.5044	0.0793612			propylacetate	-0.256043	0.016738
methylpentanoate	-23.382	0.096997			methylpentanoate	-19.2793	0.176358			methylpentanoate	0.719984	0.0353208
butylacetate	-23.2573	0.0617254			butylacetate	-17.6082	0.0176358			butylacetate	0.991345	0.0112655
methylhexanoate	-41.9006	0.0529075			methylhexanoate	-42.0752	0.317445			methylhexanoate	-0.0306376	0.056476
pentylacetate	-39.4564	0.123451			pentylacetate	-38.4837	0.0705433			pentylacetate	0.170695	0.0249516
ethylamine	-1.83315	0.0440896			ethylamine	-13.468	0.193994			ethylamine	-2.04178	0.0349117
propylamine	-1.80821	0.0617254			propylamine	-8.14318	0.0617254			propylamine	-1.11171	0.0153188
butylamine	-1.79574	0.0705433			butylamine	-8.06836	0.0793612			butylamine	-1.10077	0.0186336
pyridine	-30.5151	0.0617254			pyridine	-46.0283	0.202812			pyridine	-2.72237	0.0372028
aniline	-38.4338	0.229266			aniline	-38.9576	0.105815			aniline	-0.0919128	0.0443117
nitroethane	-1.78327	0.096997			nitroethane	-13.4306	0.149905			nitroethane	-2.04397	0.0313331
1-nitrobutane	-1.88303	0.149905			1-nitrobutane	-13.7424	0.0352717			1-nitrobutane	-2.08117	0.0270247
p-hydroxybenzaldehyde	-38.4213	0.096997			p-hydroxybenzaldehyde	-38.9077	0.141087			p-hydroxybenzaldehyde	-0.0853476	0.0300457
fluorobenzene	-41.7634	0.0617254			fluorobenzene	-29.8417	0.0793612			fluorobenzene	2.09211	0.0176434
chloroform	-5.84862	0.0264537			chloroform	4.72629	0.220448			chloroform	1.85576	0.0389634
chlorobenzene	-41.4641	0.185176			chlorobenzene	-26.3749	0.00881791			chlorobenzene	2.64796	0.0325329
1,4-dichlorobenzene	-41.9629	0.096997			1,4-dichlorobenzene	-22.6837	0.0617254			1,4-dichlorobenzene	3.38327	0.020176
bromoform	-9.68951	0.149905			bromoform	11.1361	0.132269			bromoform	3.65463	0.0350827
bromobenzene	-41.8008	0.193994			bromobenzene	-26.4747	0.16754			bromobenzene	2.68954	0.0449821
p-bromophenol	-37.8352	0.264537			p-bromophenol	-35.179	0.00881791			p-bromophenol	0.466129	0.0464488
nitromethane	-1.83315	0.149905			nitromethane	-13.8546	0.414442			nitromethane	-2.10962	0.0773407

## Sheet: raw_hexanewater_hy
Hexane					Water					Transfer
Solute	Calc.	Std			Solute	Calc.	Std			Solute	Calc.	Std
n-hexane	-9.60222	0.0352717			n-hexane	11.5102	0.096997			n-hexane	3.70496	0.0181122
n-octane	-20.5762	0.141087			n-octane	12.7198	0.387988			n-octane	5.84303	0.0724489
benzene	-45.8288	0.308627			benzene	-35.4035	0.0793612			benzene	1.8295	0.0559221
toluene	-41.4641	0.16754			toluene	-27.0483	1.10224			toluene	2.52979	0.195651
ethylbenzene	-41.1274	0.158722			ethylbenzene	-21.6611	0.149905			ethylbenzene	3.41609	0.0383126
o-xylene	-38.8827	0.264537			o-xylene	-19.4788	0.0881791			o-xylene	3.40515	0.0489341
m-xylene	-36.5757	0.096997			m-xylene	-19.6783	1.16396			m-xylene	2.96528	0.204969
p-xylene	-39.6434	0.096997			p-xylene	-19.8778	0.352717			p-xylene	3.46861	0.0641951
methanol	2.2322	0.00881791			methanol	-18.0696	0.185176			methanol	-3.56272	0.0325329
ethanol	-1.63362	0.0264537			ethanol	-13.281	0.0617254			ethanol	-2.04397	0.0117849
1-propanol	-1.4341	0.0617254			1-propanol	-7.99353	0.00881791			1-propanol	-1.1511	0.010942
1-butanol	-1.65856	0.0264537			1-butanol	-7.99353	0.185176			1-butanol	-1.11171	0.032826
1-pentanol	-5.78627	0.0705433			1-pentanol	0.286819	0.149905			1-pentanol	1.06575	0.0290736
phenol	-37.2242	0.132269			phenol	-38.1719	0.308627			phenol	-0.166318	0.0589245
1-hexanol	-14.0916	0.141087			1-hexanol	-8.11824	0.0793612			1-hexanol	1.04824	0.0284071
o-cresol	-35.2663	0.0176358			o-cresol	-31.8619	0.573164			o-cresol	0.597433	0.100631
p-cresol	-35.8649	0.123451			p-cresol	-32.1861	0.414442			p-cresol	0.645578	0.0758873
1-heptanol	-12.6201	0.0881791			1-heptanol	-5.02558	0.096997			1-heptanol	1.33274	0.0230042
1,4-dioxane	-19.167	0.132269			1,4-dioxane	-39.394	0.80243			1,4-dioxane	-3.54958	0.142717
benzaldehyde	-37.5983	0.185176			benzaldehyde	-25.1279	0.149905			benzaldehyde	2.1884	0.0418093
acetone	-1.73339	0.0440896			acetone	-16.2365	2.04576			acetone	-2.54511	0.359088
2-butanone	-1.57127	0.0881791			2-butanone	-8.06836	0.16754			2-butanone	-1.14016	0.0332248
2-hexanone	-16.4235	0.0793612			2-hexanone	-15.1765	0.0617254			2-hexanone	0.21884	0.0176434
3,3-dimethylbutanone	-5.62416	0.185176			3,3-dimethylbutanone	5.06299	0.246902			3,3-dimethylbutanone	1.87546	0.0541601
2-heptanone	-14.316	0.0529075			2-heptanone	-6.55944	0.0176358			2-heptanone	1.36118	0.00978682
aceticacid	-1.53386	0.114633			aceticacid	-13.3059	0.132269			aceticacid	-2.06585	0.0307157
propanoicacid	-1.73339	0.00881791			propanoicacid	-7.70671	0.493803			propanoicacid	-1.04824	0.08667
methylacetate	-1.48398	0.00881791			methylacetate	-11.1361	1.10224			methylacetate	-1.69382	0.193435
methylpropanoate	-1.52139	0.0176358			methylpropanoate	-8.99117	0.820066			methylpropanoate	-1.31085	0.143944
ethylacetate	-15.8624	0.21163			ethylacetate	-23.7312	0.0793612			ethylacetate	-1.38088	0.0396638
propylacetate	-17.7454	0.0617254			propylacetate	-16.648	0.238084			propylacetate	0.192579	0.043162
methylpentanoate	-15.4259	0.00881791			methylpentanoate	-8.45494	0.511439			methylpentanoate	1.22332	0.0897644
butylacetate	-15.7751	0.096997			butylacetate	-8.23047	0.299809			butylacetate	1.32398	0.0552977
methylhexanoate	-31.9991	0.229266			methylhexanoate	-27.198	0.432078			methylhexanoate	0.842534	0.0858372
pentylacetate	-31.4254	0.105815			pentylacetate	-27.4973	0.185176			pentylacetate	0.689346	0.0374274
ethylamine	-1.67104	0.0529075			ethylamine	-13.5179	0.0176358			ethylamine	-2.07898	0.00978682
propylamine	-1.69598	0.0176358			propylamine	-8.006	0.105815			propylamine	-1.10733	0.0188253
butylamine	-1.72092	0.158722			butylamine	-10.2382	0.202812			butylamine	-1.49468	0.0451946
pyridine	-34.543	0.176358			pyridine	-51.8395	0.16754			pyridine	-3.03531	0.0426878
aniline	-37.7729	0.0617254			aniline	-39.182	0.476167			aniline	-0.247289	0.0842605
nitroethane	-1.63362	0.0440896			nitroethane	-14.3784	0.837702			nitroethane	-2.23654	0.14721
1-nitrobutane	-1.54633	0.0176358			1-nitrobutane	-13.6177	0.123451			1-nitrobutane	-2.11837	0.021884
p-hydroxybenzaldehyde	-32.0365	0.255719			p-hydroxybenzaldehyde	-31.7123	0.149905			p-hydroxybenzaldehyde	0.0568984	0.0520177
fluorobenzene	-40.5413	0.0793612			fluorobenzene	-29.3678	0.273355			fluorobenzene	1.96081	0.0499512
chloroform	-5.49945	0.0440896			chloroform	4.95075	0.255719			chloroform	1.83388	0.0455377
chlorobenzene	-37.7105	0.0176358			chlorobenzene	-22.0103	0.273355			chlorobenzene	2.7552	0.0480701
1,4-dichlorobenzene	-33.6327	0.255719			1,4-dichlorobenzene	-12.1212	1.44614			1,4-dichlorobenzene	3.77499	0.257716
bromoform	-9.56481	0.16754			bromoform	11.5725	0.158722			bromoform	3.70934	0.0405002
bromobenzene	-34.9795	0.16754			bromobenzene	-19.8778	0.141087			bromobenzene	2.65015	0.0384374
p-bromophenol	-30.8144	0.202812			p-bromophenol	-26.2128	0.282173			p-bromophenol	0.80752	0.0609814
nitromethane	-1.53386	0.0793612			nitromethane	-13.9544	0.16754			nitromethane	-2.17965	0.0325329

## Sheet: raw_octanolwater_cg
Octanol					Water					Transfer
Solute	Calc.	Std			Solute	Calc.	Std			Solute	Calc.	Std
ethane	-8.54223	0.0793612			ethane	0.935281	0.0617254			ethane	1.66318	0.0176434
n-propane	-10.6996	0.123451			n-propane	5.07546	0.361534			n-propane	2.76833	0.0670415
n-butane	-6.6592	0.0176358			n-butane	11.4229	0.264537			n-butane	3.17318	0.046526
n-pentane	-6.77143	0.00881791			n-pentane	11.3481	0.123451			n-pentane	3.17975	0.0217192
n-hexane	-6.93355	0.0881791			n-hexane	11.5351	0.0617254			n-hexane	3.24102	0.0188888
n-heptane	-24.3422	0.282173			n-heptane	4.427	0.00881791			n-heptane	5.04864	0.049542
n-octane	-27.4598	0.0705433			n-octane	1.37175	0.193994			n-octane	5.05958	0.0362245
2-methylpropane	-10.737	0.149905			2-methylpropane	4.61405	0.0705433			2-methylpropane	2.69392	0.0290736
2,2-dimethylpropane	-6.57191	0.132269			2,2-dimethylpropane	11.4852	0.149905			2,2-dimethylpropane	3.1688	0.0350827
cyclopropane	-8.57964	0.0176358			cyclopropane	0.586109	0.308627			cyclopropane	1.60847	0.0542485
cyclopentane	-27.5097	0.0352717			cyclopentane	-5.26251	0.0352717			cyclopentane	3.90411	0.0087536
cyclohexane	-47.3626	0.0881791			cyclohexane	-6.60932	0.21163			cyclohexane	7.15169	0.0402332
methylcyclohexane	-45.0307	0.00881791			methylcyclohexane	-3.17996	0.361534			methylcyclohexane	7.34427	0.0634636
ethene	-9.20316	0.0352717			ethene	-2.73102	0.0264537			ethene	1.13578	0.00773716
propene	-8.11824	0.0440896			propene	5.11287	0.0176358			propene	2.32189	0.00833318
s-trans-1,3-butadiene	-8.67941	0.0529075			s-trans-1,3-butadiene	4.65146	0.0617254			s-trans-1,3-butadiene	2.3394	0.0142666
2-methylpropene	-8.38012	0.0352717			2-methylpropene	4.81358	0.141087			2-methylpropene	2.31533	0.0255209
1-butene	-10.4502	0.0529075			1-butene	4.65146	0.396806			1-butene	2.65015	0.0702507
1-hexene	-7.00837	0.176358			1-hexene	11.4229	0.158722			1-hexene	3.23446	0.0416371
ethyne	-10.0512	0.105815			ethyne	-19.3291	0.141087			ethyne	-1.62817	0.0309486
propyne	-8.52976	0.141087			propyne	0.59858	0.0352717			propyne	1.60191	0.0255209
1-pentyne	-6.90861	0.0352717			1-pentyne	11.4354	0.202812			1-pentyne	3.21914	0.0361252
1-hexyne	-6.98343	0.0176358			1-hexyne	11.4354	0.0264537			1-hexyne	3.23227	0.00557935
benzene	-48.061	0.0705433			benzene	-31.1261	0.793612			benzene	2.97185	0.139818
toluene	-48.1857	0.0529075			toluene	-26.774	0.220448			toluene	3.75748	0.0397844
ethylbenzene	-50.4054	0.21163			ethylbenzene	-26.4747	0.308627			ethylbenzene	4.19954	0.0656702
o-xylene	-48.1732	0.132269			o-xylene	-22.8583	0.16754			o-xylene	4.44245	0.0374594
m-xylene	-48.2605	0.193994			m-xylene	-23.1201	0.264537			m-xylene	4.41181	0.0575678
p-xylene	-48.248	0.202812			p-xylene	-22.7211	0.0881791			p-xylene	4.47965	0.0388094
methanol	-10.4253	0.0352717			methanol	-19.2044	0.123451			methanol	-1.54063	0.022531
ethanol	-11.8843	0.0264537			ethanol	-13.6302	0.0793612			ethanol	-0.306376	0.0146802
1,2-ethanediol	-10.3255	0.0529075			1,2-ethanediol	-19.0673	0.326263			1,2-ethanediol	-1.53407	0.0580029
1-propanol	-11.7347	0.0617254			1-propanol	-7.96859	0.343899			1-propanol	0.660897	0.0613143
isopropanol	-11.7721	0.158722			isopropanol	-8.71682	0.149905			isopropanol	0.536158	0.0383126
1-butanol	-11.9716	0.193994			1-butanol	-8.16812	0.0440896			1-butanol	0.667462	0.0349117
t-butanol	-11.9217	0.0352717			t-butanol	-7.78154	0.0176358			t-butanol	0.726549	0.00692033
1-pentanol	-8.642	0.096997			1-pentanol	0.823047	0.0881791			1-pentanol	1.661	0.0230042
phenol	-51.4529	0.123451			phenol	-39.0074	0.229266			phenol	2.18402	0.0456951
1-hexanol	-28.9189	0.00881791			1-hexanol	-13.9793	0.0264537			1-hexanol	2.6217	0.00489341
o-cresol	-51.8769	0.193994			o-cresol	-35.2788	0.185176			o-cresol	2.91276	0.0470633
m-cresol	-51.8395	0.00881791			m-cresol	-34.6553	0.00881791			m-cresol	3.01562	0.0021884
p-cresol	-51.7522	0.0176358			p-cresol	-35.1541	0.096997			p-cresol	2.91276	0.0173008
1-heptanol	-32.9842	0.0617254			1-heptanol	-18.0572	0.0529075			1-heptanol	2.61951	0.0142666
dimethylether	-11.9591	0.16754			dimethylether	-13.8297	0.0617254			dimethylether	-0.32826	0.0313331
tetrahydrofuran	-12.1711	0.123451			tetrahydrofuran	-8.05589	0.264537			tetrahydrofuran	0.722172	0.0512291
1,4-dioxane	-30.9391	0.0440896			1,4-dioxane	-35.2414	0.176358			1,4-dioxane	-0.754998	0.0319011
diethylether	-8.39259	0.0264537			diethylether	1.08493	0.255719			diethylether	1.66318	0.045115
methylpropylether	-11.8594	0.0264537			methylpropylether	-8.29282	0.096997			methylpropylether	0.625882	0.0176434
methylisopropylether	-12.1836	0.238084			methylisopropylether	-8.66694	0.202812			methylisopropylether	0.617129	0.0548848
1,2-dimethoxyethane	-12.0339	0.114633			1,2-dimethoxyethane	-8.44247	0.114633			1,2-dimethoxyethane	0.630259	0.0284492
t-butylmethylether	-8.52976	0.0881791			t-butylmethylether	4.8884	0.511439			t-butylmethylether	2.35472	0.0910753
anisole	-48.3228	0.0793612			anisole	-30.141	0.00881791			anisole	3.19069	0.0140126
propanal	-12.1088	0.0264537			propanal	-8.23047	0.317445			propanal	0.680592	0.0559007
butanal	-8.38012	0.0705433			butanal	1.02257	0.176358			butanal	1.65005	0.0333327
benzaldehyde	-48.4351	0.0529075			benzaldehyde	-33.1089	1.86058			benzaldehyde	2.68954	0.32664
acetone	-11.6848	0.202812			acetone	-13.6426	0.476167			acetone	-0.343579	0.0908252
2-butanone	-12.221	0			2-butanone	-8.69188	0.238084			2-butanone	0.619317	0.0417807
cyclopentanone	-11.9467	0.0176358			cyclopentanone	-8.47988	0.193994			cyclopentanone	0.608375	0.0341839
2-pentanone	-11.9342	0.096997			2-pentanone	-7.64436	0.361534			2-pentanone	0.75281	0.0656885
3-pentanone	-8.46741	0.0264537			3-pentanone	0.960222	0.0264537			3-pentanone	1.65443	0.0065652
2-hexanone	-29.6172	0.132269			2-hexanone	-19.1296	0.0176358			2-hexanone	1.84044	0.0234169
3,3-dimethylbutanone	-8.39259	0.096997			3,3-dimethylbutanone	4.75123	0.0264537			3,3-dimethylbutanone	2.30657	0.0176434
2-heptanone	-28.3827	0.176358			2-heptanone	-16.9598	0.105815			2-heptanone	2.00457	0.036092
aceticacid	-11.9467	0.141087			aceticacid	-16.7976	2.33675			aceticacid	-0.851288	0.410816
propanoicacid	-12.009	0.0264537			propanoicacid	-8.39259	0.238084			propanoicacid	0.634636	0.0420378
butanoicacid	-12.2459	0.0352717			butanoicacid	-8.41753	0.149905			butanoicacid	0.671839	0.0270247
pentanoicacid	-29.4676	0.00881791			pentanoicacid	-19.4414	0.132269			pentanoicacid	1.75947	0.023263
hexanoicacid	-25.0032	0.00881791			hexanoicacid	-11.7347	0.326263			hexanoicacid	2.32846	0.0572759
methylformate	-11.6848	0.0617254			methylformate	-13.7923	0.158722			methylformate	-0.36984	0.0298859
methylacetate	-12.1088	0.132269			methylacetate	-8.69188	0.0617254			methylacetate	0.599622	0.0256146
methylpropanoate	-12.1836	0.0440896			methylpropanoate	-8.72929	0.0705433			methylpropanoate	0.606187	0.0145984
ethylacetate	-31.7497	0.0176358			ethylacetate	-28.47	0.114633			ethylacetate	0.575549	0.0203533
methylbutanoate	-30.964	0.0264537			methylbutanoate	-23.0453	0.299809			methylbutanoate	1.38963	0.0528171
propylacetate	-33.3085	0.0440896			propylacetate	-24.5044	0.0793612			propylacetate	1.54501	0.0159318
methylpentanoate	-33.2087	0.096997			methylpentanoate	-19.2793	0.176358			methylpentanoate	2.44444	0.0353208
butylacetate	-28.8316	1.85807e-15			butylacetate	-17.6082	0.0176358			butylacetate	1.96956	0.00309486
ethylamine	-12.2085	0.00881791			ethylamine	-13.468	0.193994			ethylamine	-0.221028	0.0340787
propylamine	-11.822	0.0881791			propylamine	-8.14318	0.0617254			propylamine	0.645578	0.0188888
trimethylamine	-11.9841	0.0617254			trimethylamine	-14.0666	0.123451			trimethylamine	-0.365463	0.0242211
piperazine	-34.0193	0.0529075			piperazine	-41.1025	0.158722			piperazine	-1.24301	0.0293605
butylamine	-12.0714	0.193994			butylamine	-8.06836	0.0793612			butylamine	0.702476	0.036782
diethylamine	-11.822	1.31385e-15			diethylamine	-8.31776	0.255719			diethylamine	0.61494	0.0448755
dipropylamine	-8.60458	0.0352717			dipropylamine	5.05052	0.096997			dipropylamine	2.3963	0.0181122
pyridine	-54.1341	0.16754			pyridine	-46.0283	0.202812			pyridine	1.42246	0.0461643
2-methylpyrazine	-59.7208	0.326263			2-methylpyrazine	-70.6698	0.202812			2-methylpyrazine	-1.92142	0.0674155
aniline	-51.5028	0.317445			aniline	-38.9576	0.105815			aniline	2.20153	0.0587209
2-methylpyridine	-54.3086	0.16754			2-methylpyridine	-46.4648	0.0176358			2-methylpyridine	1.3765	0.0295637
3-methylpyridine	-54.3835	0.238084			3-methylpyridine	-46.4648	0.0352717			3-methylpyridine	1.38963	0.0422367
4-methylpyridine	-54.3461	0.141087			4-methylpyridine	-46.365	0.405624			4-methylpyridine	1.40058	0.0753649
N-methylaniline	-47.7991	0.114633			N-methylaniline	-30.4153	0.096997			N-methylaniline	3.05063	0.0263518
acetonitrile	-8.45494	0.141087			acetonitrile	-1.25951	1.34914			acetonitrile	1.26271	0.238048
propionitrile	-10.2257	0.0352717			propionitrile	4.61405	0.141087			propionitrile	2.6042	0.0255209
butanonitrile	-6.82132	0.0617254			butanonitrile	11.4852	0.238084			butanonitrile	3.21257	0.043162
benzonitrile	-48.8341	0.246902			benzonitrile	-34.1066	0.361534			benzonitrile	2.5845	0.0768281
nitroethane	-12.1088	0.0617254			nitroethane	-13.4306	0.149905			nitroethane	-0.23197	0.0284492
1-nitropropane	-31.9991	0.0881791			1-nitropropane	-28.3203	0.132269			1-nitropropane	0.645578	0.0278967
2-nitropropane	-12.0339	0.0264537			2-nitropropane	-13.6302	0.096997			2-nitropropane	-0.280115	0.0176434
1-nitrobutane	-12.0963	0			1-nitrobutane	-13.7424	0.0352717			1-nitrobutane	-0.288869	0.00618973
1-propanethiol	-8.47988	0.123451			1-propanethiol	4.71382	0.0705433			1-propanethiol	2.31533	0.0249516
thiophenol	-48.0984	0.16754			thiophenol	-26.749	0.16754			thiophenol	3.74654	0.0415796
dimethyldisulfide	-8.45494	0.0352717			dimethyldisulfide	0.885399	0.185176			dimethyldisulfide	1.63911	0.0330803
diethylsulfide	-26.4622	0.0881791			diethylsulfide	-4.6764	5.45829			diethylsulfide	3.82313	0.957986
thioanisole	-48.3353	0.105815			thioanisole	-27.198	0.114633			thioanisole	3.70934	0.0273769
allylalcohol	-11.8469	0.0705433			allylalcohol	-8.13071	0.0176358			allylalcohol	0.652143	0.0127605
2-methoxyethanol	-10.3879	0.096997			2-methoxyethanol	-13.493	0.0881791			2-methoxyethanol	-0.544912	0.0230042
morpholine	-34.3061	0.096997			morpholine	-40.8655	0.290991			morpholine	-1.1511	0.0538275
m-hydroxybenzaldehyde	-52.1513	0.0881791			m-hydroxybenzaldehyde	-38.3964	0.202812			m-hydroxybenzaldehyde	2.41381	0.0388094
p-hydroxybenzaldehyde	-52.0515	0.105815			p-hydroxybenzaldehyde	-38.9077	0.141087			p-hydroxybenzaldehyde	2.30657	0.0309486
1,1-difluoroethane	-9.17822	0.0705433			1,1-difluoroethane	-3.25478	0.255719			1,1-difluoroethane	1.03949	0.0465517
fluorobenzene	-48.0859	0			fluorobenzene	-29.8417	0.0793612			fluorobenzene	3.20163	0.0139269
dichloromethane	-8.16812	0.0264537			dichloromethane	0.735754	0.0617254			dichloromethane	1.56252	0.0117849
chloroform	-8.43	0.0881791			chloroform	4.72629	0.220448			chloroform	2.30876	0.0416659
chloroethane	-8.24294	0.0617254			chloroethane	0.349172	0.0705433			chloroethane	1.50781	0.0164494
1,1,1-trichloroethane	-6.42226	0.114633			1,1,1-trichloroethane	11.4977	0.105815			1,1,1-trichloroethane	3.14473	0.0273769
1,1,2-trichloroethane	-27.2728	0.185176			1,1,2-trichloroethane	-6.37238	6.83388			1,1,2-trichloroethane	3.66776	1.1997
1-chloropropane	-10.6871	0.0264537			1-chloropropane	5.47451	0.132269			1-chloropropane	2.83617	0.0236712
2-chloropropane	-8.43	0.158722			2-chloropropane	4.35217	0.255719			2-chloropropane	2.24311	0.0528171
Z-1,2-dichloroethene	-28.2205	0.0264537			Z-1,2-dichloroethene	-20.015	0.114633			Z-1,2-dichloroethene	1.43997	0.0206453
E-1,2-dichloroethene	-28.4201	0.0617254			E-1,2-dichloroethene	-20.6136	0.37917			E-1,2-dichloroethene	1.36994	0.0674155
trichloroethene	-27.0982	0.16754			trichloroethene	-16.1991	0.132269			trichloroethene	1.91266	0.0374594
chlorobenzene	-47.9612	0.158722			chlorobenzene	-26.3749	0.00881791			chlorobenzene	3.78812	0.0278967
1,2-dichlorobenzene	-48.4725	0.00881791			1,2-dichlorobenzene	-23.3072	0.220448			1,2-dichlorobenzene	4.41619	0.0387167
1,4-dichlorobenzene	-48.3727	0.00881791			1,4-dichlorobenzene	-22.6837	0.0617254			1,4-dichlorobenzene	4.5081	0.010942
bromomethane	-9.26552	0.149905			bromomethane	-3.1176	0.193994			bromomethane	1.07888	0.0430231
dibromomethane	-8.56717	0.0793612			dibromomethane	0.860458	0.0440896			dibromomethane	1.65443	0.0159318
bromoform	-6.79637	0.00881791			bromoform	11.1361	0.132269			bromoform	3.14692	0.023263
bromoethane	-8.28035	0.141087			bromoethane	4.63899	0.0352717			bromoethane	2.26718	0.0255209
1-bromopropane	-26.2253	0.114633			1-bromopropane	-16.436	1.11106			1-bromopropane	1.71789	0.196011
2-bromopropane	-8.56717	0.0264537			2-bromopropane	2.98043	1.24333			2-bromopropane	2.02646	0.218237
1-bromobutane	-28.2829	0.176358			1-bromobutane	-10.7994	0.21163			1-bromobutane	3.06814	0.0483433
1-bromopentane	-24.0554	0.16754			1-bromopentane	-4.57664	0.00881791			1-bromopentane	3.41828	0.0294419
bromobenzene	-48.7593	0.123451			bromobenzene	-26.4747	0.16754			bromobenzene	3.91067	0.0365207
p-dibromobenzene	-48.5348	0.21163			p-dibromobenzene	-22.6338	0.273355			p-dibromobenzene	4.54531	0.0606665
bromotrifluoromethane	-8.24294	0.00881791			bromotrifluoromethane	3.47924	0.361534			bromotrifluoromethane	2.0571	0.0634636
chlorodifluoromethane	-8.43	0.0529075			chlorodifluoromethane	0.810577	0.361534			chlorodifluoromethane	1.6216	0.0641205
tetrafluoromethane	-8.10577	0.0529075			tetrafluoromethane	4.05288	0.784794			tetrafluoromethane	2.13369	0.138034
1-bromo-1-chloro-2,2,2-trifluoroethane	-29.0436	0.0617254			1-bromo-1-chloro-2,2,2-trifluoroethane	-20.7757	1.76358			1-bromo-1-chloro-2,2,2-trifluoroethane	1.45091	0.309676
tetrachloroethene	-18.8927	0.149905			tetrachloroethene	-2.50655	0.096997			tetrachloroethene	2.87556	0.0313331
1,1,2-trichloro-1,2,2-trifluoroethane	-28.4325	0.158722			1,1,2-trichloro-1,2,2-trifluoroethane	-15.0268	0.220448			1,1,2-trichloro-1,2,2-trifluoroethane	2.35253	0.04767
2,2,2-trifluoroethanol	-11.7845	0.0440896			2,2,2-trifluoroethanol	-8.7667	0.432078			2,2,2-trifluoroethanol	0.529593	0.0762179
1,1,1-trifluoropropan-2-ol	-8.43	0.0352717			1,1,1-trifluoropropan-2-ol	1.19716	0.141087			1,1,1-trifluoropropan-2-ol	1.68944	0.0255209
1,1,1,3,3,3-hexafluoropropan-2-ol	-53.9969	0.0176358			1,1,1,3,3,3-hexafluoropropan-2-ol	-46.3899	0.141087			1,1,1,3,3,3-hexafluoropropan-2-ol	1.33492	0.0249516
p-bromophenol	-51.9767	0.229266			p-bromophenol	-35.179	0.00881791			p-bromophenol	2.94777	0.040263
piperidine	-9.32787	0.123451			piperidine	-3.16748	0.193994			piperidine	1.08107	0.0403521
methylamine	-10.1135	0.00881791			methylamine	-13.705	0.202812			methylamine	-0.630259	0.0356246
hydrazine	-10.313	0.00881791			hydrazine	-13.7424	0.21163			hydrazine	-0.60181	0.0371706
2-ethylpyrazine	-57.3265	0.149905			2-ethylpyrazine	-61.6038	0.123451			2-ethylpyrazine	-0.750621	0.0340787
1-octanol	-23.3945	0.282173			1-octanol	-9.15328	3.36844			1-octanol	2.49915	0.59319
2-octanone	-46.9885	0.264537			2-octanone	-32.049	0			2-octanone	2.6217	0.046423
tetrahydropyran	-31.3756	0.0176358			tetrahydropyran	-23.1201	0.0352717			tetrahydropyran	1.44872	0.00692033
thiophene	-26.9361	0.123451			thiophene	-12.3208	0.0176358			thiophene	2.5648	0.021884
ethylphenylether	-48.1108	0.0176358			ethylphenylether	-26.7116	0.158722			ethylphenylether	3.75529	0.0280252
3-bromopropene	-27.4973	0.149905			3-bromopropene	-19.7905	0.16754			3-bromopropene	1.35243	0.0394519
bromotoluene	-48.6471	0.202812			bromotoluene	-23.3197	0.370352			bromotoluene	4.44464	0.0740992
difluorodichloromethane	-10.4751	0.0529075			difluorodichloromethane	5.00064	0.202812			difluorodichloromethane	2.7158	0.036782
fluorotrichloromethane	-10.6497	0.193994			fluorotrichloromethane	4.75123	0.114633			fluorotrichloromethane	2.70267	0.0395429
nitromethane	-12.0714	0.264537			nitromethane	-13.8546	0.414442			nitromethane	-0.312941	0.0862824
4-ethylpyridine	-52.8122	0.220448			4-ethylpyridine	-42.998	0.229266			4-ethylpyridine	1.72227	0.0558149

## Sheet: raw_octanolwater_hy
Octanol					Water					Transfer
Solute	Calc.	Std			Solute	Calc.	Std			Solute	Calc.	Std
ethane	-8.43	0.123451			ethane	0.91034	0.0264537			ethane	1.63911	0.0221559
n-propane	-10.525	0.0881791			n-propane	4.68887	0.0352717			n-propane	2.66985	0.0166664
n-butane	-6.68414	6.56927e-16			n-butane	11.4478	0.0881791			n-butane	3.18193	0.0154743
n-pentane	-6.93355	0.123451			n-pentane	8.20553	2.04576			n-pentane	2.65672	0.359657
n-hexane	-6.62179	0.0793612			n-hexane	11.5102	0.096997			n-hexane	3.18193	0.0219931
n-heptane	-19.5536	0.105815			n-heptane	11.3107	0.238084			n-heptane	5.41629	0.0457213
n-octane	-17.8576	0.0352717			n-octane	12.7198	0.387988			n-octane	5.36596	0.0683678
2-methylpropane	-10.4128	0.0440896			2-methylpropane	4.8884	0.105815			2-methylpropane	2.68517	0.0201166
2,2-dimethylpropane	-6.60932	0.299809			2,2-dimethylpropane	11.2358	0.16754			2,2-dimethylpropane	3.1316	0.0602705
cyclopropane	-8.44247	0.132269			cyclopropane	1.19716	0.193994			cyclopropane	1.69163	0.0412036
cyclopentane	-31.8744	0.21163			cyclopentane	-10.5749	0.0705433			cyclopentane	3.73779	0.0391473
cyclohexane	-50.8045	0.158722			cyclohexane	-11.3231	0.105815			cyclohexane	6.92847	0.0334761
methylcyclohexane	-45.8288	0.16754			methylcyclohexane	-5.07546	0.908245			methylcyclohexane	7.15169	0.162075
ethene	-9.07846	0.141087			ethene	-4.38959	0.723069			ethene	0.822838	0.129282
propene	-8.43	0.21163			propene	23.619	18.1473			propene	5.62419	3.18483
s-trans-1,3-butadiene	-8.50482	0.0352717			s-trans-1,3-butadiene	4.46441	0.335081			s-trans-1,3-butadiene	2.27594	0.0591273
2-methylpropene	-8.47988	0.141087			2-methylpropene	5.52439	0.0264537			2-methylpropene	2.45757	0.0251904
1-butene	-10.5749	0.370352			1-butene	4.0903	2.29266			1-butene	2.57356	0.407548
1-hexene	-6.82132	0.114633			1-hexene	13.4805	1.2786			1-hexene	3.56272	0.225278
ethyne	-10.8243	0.123451			ethyne	-23.2947	2.89228			ethyne	-2.1884	0.50802
propyne	-8.642	0.114633			propyne	-5.73639	1.16396			propyne	0.509897	0.205249
1-pentyne	-6.95849	0.0176358			1-pentyne	10.3504	0.917063			1-pentyne	3.0375	0.160963
1-hexyne	-6.73402	0.0529075			1-hexyne	11.6349	0.290991			1-hexyne	3.22351	0.0519025
benzene	-52.2635	0.308627			benzene	-35.4035	0.0793612			benzene	2.95872	0.0559221
toluene	-47.5372	0.317445			toluene	-27.0483	1.10224			toluene	3.59554	0.201291
ethylbenzene	-45.2925	0.0881791			ethylbenzene	-21.6611	0.149905			ethylbenzene	4.14702	0.0305201
o-xylene	-44.5318	0.0440896			o-xylene	-19.4788	0.0881791			o-xylene	4.3965	0.0173008
m-xylene	-43.6464	0.123451			m-xylene	-19.6783	1.16396			m-xylene	4.2061	0.205407
p-xylene	-45.7914	0.0705433			p-xylene	-19.8778	0.352717			p-xylene	4.54749	0.0631231
methanol	-9.7768	0.0881791			methanol	-18.0696	0.185176			methanol	-1.45529	0.0359924
ethanol	-11.9092	0.00881791			ethanol	-13.281	0.0617254			ethanol	-0.240724	0.010942
1,2-ethanediol	-9.8641	0.185176			1,2-ethanediol	-18.4063	0.264537			1,2-ethanediol	-1.49905	0.0566665
1-propanol	-11.9965	0.0176358			1-propanol	-7.99353	0.00881791			1-propanol	0.702476	0.00346016
isopropanol	-11.7596	0.0793612			isopropanol	-7.56954	0.149905			isopropanol	0.735302	0.0297655
1-butanol	-11.585	0.149905			1-butanol	-7.99353	0.185176			1-butanol	0.630259	0.0418093
t-butanol	-11.9965	2.07738e-15			t-butanol	-7.93118	0.458531			t-butanol	0.713418	0.0804665
1-pentanol	-8.45494	0.0529075			1-pentanol	0.286819	0.149905			1-pentanol	1.53407	0.0278967
phenol	-50.7546	0.0176358			phenol	-38.1719	0.308627			phenol	2.2081	0.0542485
1-hexanol	-24.1178	1.85807e-15			1-hexanol	-8.11824	0.0793612			1-hexanol	2.80772	0.0139269
o-cresol	-48.1483	0.00881791			o-cresol	-31.8619	0.573164			o-cresol	2.85805	0.100595
m-cresol	-46.2528	0.290991			m-cresol	-28.869	0.096997			m-cresol	3.05063	0.0538275
p-cresol	-49.2332	0.264537			p-cresol	-32.1861	0.414442			p-cresol	2.99154	0.0862824
1-heptanol	-22.5091	0.149905			1-heptanol	-5.02558	0.096997			1-heptanol	3.06814	0.0313331
dimethylether	-11.7596	0.0617254			dimethylether	-13.0565	0.202812			dimethylether	-0.227594	0.0372028
tetrahydrofuran	-12.0589	0.149905			tetrahydrofuran	-7.32013	0.837702			tetrahydrofuran	0.831592	0.149341
1,4-dioxane	-33.8946	0.0705433			1,4-dioxane	-39.394	0.80243			1,4-dioxane	-0.965084	0.141359
diethylether	-8.30529	0.123451			diethylether	-0.561169	1.43732			diethylether	1.359	0.25316
methylpropylether	-11.8718	9.29035e-16			methylpropylether	-8.01847	0.185176			methylpropylether	0.676216	0.0324961
methylisopropylether	-11.7097	0.00881791			methylisopropylether	-5.97333	0.5908			methylisopropylether	1.00666	0.10369
1,2-dimethoxyethane	-12.5951	0.405624			1,2-dimethoxyethane	-13.6426	1.21687			1,2-dimethoxyethane	-0.183826	0.225097
t-butylmethylether	-8.34271	0.00881791			t-butylmethylether	5.38722	0.881791			t-butylmethylether	2.40943	0.154751
anisole	-43.7961	0.0705433			anisole	-25.1778	0.343899			anisole	3.26728	0.0616065
propanal	-11.797	0.264537			propanal	-7.84389	0.0617254			propanal	0.693723	0.04767
butanal	-8.47988	0.0529075			butanal	1.13481	0.114633			butanal	1.68726	0.0221559
benzaldehyde	-43.609	0.202812			benzaldehyde	-25.1279	0.149905			benzaldehyde	3.24321	0.0442576
acetone	-11.7596	0.0617254			acetone	-16.2365	2.04576			acetone	-0.785636	0.359168
2-butanone	-11.7097	0.096997			2-butanone	-8.06836	0.16754			2-butanone	0.639013	0.0339731
cyclopentanone	-12.1088	0.132269			cyclopentanone	-8.26788	0.255719			cyclopentanone	0.674027	0.0505231
2-pentanone	-11.8594	0.0440896			2-pentanone	-7.32013	0.855338			2-pentanone	0.796578	0.1503
3-pentanone	-8.41753	0.0440896			3-pentanone	0.872929	0.123451			3-pentanone	1.63036	0.0230042
2-hexanone	-26.1505	0.149905			2-hexanone	-15.1765	0.0617254			2-hexanone	1.92579	0.0284492
3,3-dimethylbutanone	-8.62953	0.0881791			3,3-dimethylbutanone	5.06299	0.246902			3,3-dimethylbutanone	2.40286	0.0460085
2-heptanone	-20.3392	0.149905			2-heptanone	-6.55944	0.0176358			2-heptanone	2.41818	0.0264878
aceticacid	-11.9965	0.105815			aceticacid	-13.3059	0.132269			aceticacid	-0.229782	0.0297252
propanoicacid	-11.6474	0.282173			propanoicacid	-7.70671	0.493803			propanoicacid	0.691534	0.0998064
butanoicacid	-12.0714	0.0705433			butanoicacid	-8.72929	0.335081			butanoicacid	0.586491	0.0600914
pentanoicacid	-26.1505	0.00881791			pentanoicacid	-14.8897	0.229266			pentanoicacid	1.97613	0.040263
hexanoicacid	-20.1272	0.0176358			hexanoicacid	-6.92108	0.132269			hexanoicacid	2.31752	0.0234169
methylformate	-11.6349	0.0617254			methylformate	-13.6676	0.193994			methylformate	-0.356709	0.0357253
methylacetate	-11.6224	0.0352717			methylacetate	-11.1361	1.10224			methylacetate	0.0853476	0.193528
methylpropanoate	-11.9342	0.0440896			methylpropanoate	-8.99117	0.820066			methylpropanoate	0.516462	0.144119
ethylacetate	-27.9711	0.0440896			ethylacetate	-23.7312	0.0793612			ethylacetate	0.744056	0.0159318
methylbutanoate	-24.9408	0.0705433			methylbutanoate	-15.0767	0.273355			methylbutanoate	1.73102	0.049542
propylacetate	-27.597	0.185176			propylacetate	-16.648	0.238084			propylacetate	1.92142	0.0529303
methylpentanoate	-25.0156	0.21163			methylpentanoate	-8.45494	0.511439			methylpentanoate	2.9062	0.0971314
butylacetate	-21.9729	0.0176358			butylacetate	-8.23047	0.299809			butylacetate	2.41162	0.0527036
ethylamine	-11.7845	0.00881791			ethylamine	-13.5179	0.0176358			ethylamine	-0.304188	0.00346016
propylamine	-11.8718	0.0176358			propylamine	-8.006	0.105815			propylamine	0.678404	0.0188253
trimethylamine	-11.8594	0.0617254			trimethylamine	-13.1189	0.0529075			trimethylamine	-0.221028	0.0142666
piperazine	-38.7705	0.149905			piperazine	-49.121	0.696615			piperazine	-1.81637	0.125046
butylamine	-12.0464	0.176358			butylamine	-10.2382	0.202812			butylamine	0.317318	0.047165
diethylamine	-12.2335	0.202812			diethylamine	-18.5934	0.767158			diethylamine	-1.11608	0.139252
dipropylamine	-8.79164	0.00881791			dipropylamine	3.55407	0.890609			dipropylamine	2.16652	0.156298
pyridine	-58.586	0.0176358			pyridine	-51.8395	0.16754			pyridine	1.18392	0.0295637
2-methylpyrazine	-59.7707	0.0264537			2-methylpyrazine	-71.3557	0.0705433			2-methylpyrazine	-2.03302	0.0132213
aniline	-51.5277	0.246902			aniline	-39.182	0.476167			aniline	2.16652	0.0941266
2-methylpyridine	-54.2463	0.0881791			2-methylpyridine	-46.0782	0.520257			2-methylpyridine	1.4334	0.0926006
3-methylpyridine	-53.1738	0.0705433			3-methylpyridine	-45.5669	0.0705433			3-methylpyridine	1.33492	0.0175072
4-methylpyridine	-54.0468	0.0352717			4-methylpyridine	-46.2652	0.440896			4-methylpyridine	1.36556	0.0776188
N-methylaniline	-44.2326	0.290991			N-methylaniline	-24.7662	0.141087			N-methylaniline	3.41609	0.0567509
acetonitrile	-8.44247	0.114633			acetonitrile	-1.60868	1.11987			acetonitrile	1.19924	0.197551
propionitrile	-10.5624	0.16754			propionitrile	4.82605	0.678979			propionitrile	2.70049	0.122726
butanonitrile	-6.5345	0.0352717			butanonitrile	11.3481	0.282173			butanonitrile	3.13817	0.0499032
benzonitrile	-43.8834	0.202812			benzonitrile	-28.2829	1.85807e-15			benzonitrile	2.73769	0.0355909
nitroethane	-12.1212	0.0529075			nitroethane	-14.3784	0.837702			nitroethane	-0.3961	0.147299
1-nitropropane	-26.2128	0.0705433			1-nitropropane	-22.2347	0.290991			1-nitropropane	0.6981	0.0525444
2-nitropropane	-11.9217	0.105815			2-nitropropane	-13.5179	0.264537			2-nitropropane	-0.280115	0.0499991
1-nitrobutane	-12.0339	0.0617254			1-nitrobutane	-13.6177	0.123451			1-nitrobutane	-0.277927	0.0242211
1-propanethiol	-8.40506	0.0176358			1-propanethiol	5.20016	0.202812			1-propanethiol	2.38754	0.0357253
thiophenol	-43.7961	0.0529075			thiophenol	-22.135	0.343899			thiophenol	3.80125	0.0610599
dimethyldisulfide	-8.05589	0.176358			dimethyldisulfide	0.461405	0.273355			dimethyldisulfide	1.49468	0.0570875
diethylsulfide	-24.4669	0.0529075			diethylsulfide	-9.6521	0.405624			diethylsulfide	2.59982	0.0717849
thioanisole	-42.3994	0.0176358			thioanisole	-19.5162	0.0440896			thioanisole	4.01571	0.00833318
allylalcohol	-11.8469	0.0705433			allylalcohol	-7.90624	0.0881791			allylalcohol	0.691534	0.0198168
2-methoxyethanol	-10.2382	0.096997			2-methoxyethanol	-12.7822	0.449714			2-methoxyethanol	-0.446434	0.0807339
morpholine	-38.783	0.0176358			morpholine	-46.3276	0.149905			morpholine	-1.32398	0.0264878
m-hydroxybenzaldehyde	-42.4992	0.0352717			m-hydroxybenzaldehyde	-27.6968	0.00881791			m-hydroxybenzaldehyde	2.59763	0.00638023
p-hydroxybenzaldehyde	-46.0657	0.21163			p-hydroxybenzaldehyde	-31.7123	0.149905			p-hydroxybenzaldehyde	2.51885	0.0455114
1,1-difluoroethane	-8.8914	0.0617254			1,1-difluoroethane	-3.06772	0.158722			1,1-difluoroethane	1.02198	0.0298859
fluorobenzene	-47.1631	0.0352717			fluorobenzene	-29.3678	0.273355			fluorobenzene	3.12285	0.0483681
dichloromethane	-8.16812	0.00881791			dichloromethane	-1.44657	1.02288			dichloromethane	1.17955	0.179509
chloroform	-8.08083	0.158722			chloroform	4.95075	0.255719			chloroform	2.28688	0.0528171
chloroethane	-8.54223	0.00881791			chloroethane	0.59858	0.123451			chloroethane	1.6041	0.0217192
1,1,1-trichloroethane	-6.58438	0.0529075			1,1,1-trichloroethane	10.6996	0.299809			1,1,1-trichloroethane	3.03312	0.0534256
1,1,2-trichloroethane	-23.9183	0.0881791			1,1,2-trichloroethane	-12.0838	0.220448			1,1,2-trichloroethane	2.07679	0.0416659
1-chloropropane	-10.4502	0.0705433			1-chloropropane	5.08793	0.335081			1-chloropropane	2.72675	0.0600914
2-chloropropane	-8.08083	0.0881791			2-chloropropane	4.23994	0.21163			2-chloropropane	2.16214	0.0402332
Z-1,2-dichloroethene	-26.4622	0.123451			Z-1,2-dichloroethene	-17.3463	0.132269			Z-1,2-dichloroethene	1.59972	0.0317507
E-1,2-dichloroethene	-22.7211	0.229266			E-1,2-dichloroethene	-13.1189	0.158722			E-1,2-dichloroethene	1.68507	0.0489341
trichloroethene	-23.619	0.193994			trichloroethene	-12.0838	0.185176			trichloroethene	2.02427	0.0470633
chlorobenzene	-44.1203	0.246902			chlorobenzene	-22.0103	0.273355			chlorobenzene	3.88003	0.0646412
1,2-dichlorobenzene	-39.3317	0.158722			1,2-dichlorobenzene	-13.3808	0.096997			1,2-dichlorobenzene	4.55406	0.0326431
1,4-dichlorobenzene	-40.5663	0.0617254			1,4-dichlorobenzene	-12.1212	1.44614			1,4-dichlorobenzene	4.99174	0.25401
bromomethane	-8.642	0.114633			bromomethane	-3.1176	0.0529075			bromomethane	0.969461	0.0221559
dibromomethane	-8.49235	0.00881791			dibromomethane	-0.486346	0.449714			dibromomethane	1.40495	0.0789342
bromoform	-6.4472	0.0264537			bromoform	11.5725	0.158722			bromoform	3.16224	0.028238
bromoethane	-8.39259	0.0264537			bromoethane	5.17522	0.238084			bromoethane	2.38098	0.0420378
1-bromopropane	-23.9307	0.0793612			1-bromopropane	-11.8718	0.0705433			1-bromopropane	2.11618	0.0186336
2-bromopropane	-8.59211	0.149905			2-bromopropane	5.2251	0.132269			2-bromopropane	2.42475	0.0350827
1-bromobutane	-23.7686	0.0881791			1-bromobutane	-5.73639	0.158722			1-bromobutane	3.16443	0.0318636
1-bromopentane	-18.0073	0.0176358			1-bromopentane	2.03268	0.326263			1-bromopentane	3.51676	0.0573386
bromobenzene	-41.8632	0.096997			bromobenzene	-19.8778	0.141087			bromobenzene	3.85815	0.0300457
p-dibromobenzene	-37.1618	5.25541e-15			p-dibromobenzene	-9.00364	0			p-dibromobenzene	4.94141	9.22259e-16
bromotrifluoromethane	-8.24294	0.00881791			bromotrifluoromethane	4.51429	0.105815			bromotrifluoromethane	2.23873	0.0186336
chlorodifluoromethane	-8.20553	0.0705433			chlorodifluoromethane	1.57127	0.599618			chlorodifluoromethane	1.71571	0.105951
tetrafluoromethane	-8.14318	0.185176			tetrafluoromethane	5.15028	0.255719			tetrafluoromethane	2.33283	0.0554059
1-bromo-1-chloro-2,2,2-trifluoroethane	-25.5269	0.096997			1-bromo-1-chloro-2,2,2-trifluoroethane	-13.5553	0.0617254			1-bromo-1-chloro-2,2,2-trifluoroethane	2.10086	0.020176
tetrachloroethene	-23.9183	0.0529075			tetrachloroethene	-8.99117	0.255719			tetrachloroethene	2.61951	0.045826
1,1,2-trichloro-1,2,2-trifluoroethane	-25.7265	0.255719			1,1,2-trichloro-1,2,2-trifluoroethane	-11.4852	0.326263			1,1,2-trichloro-1,2,2-trifluoroethane	2.49915	0.0727458
2,2,2-trifluoroethanol	-11.8843	0.149905			2,2,2-trifluoroethanol	-8.41753	0.343899			2,2,2-trifluoroethanol	0.608375	0.0658341
1,1,1-trifluoropropan-2-ol	-8.34271	0.096997			1,1,1-trifluoropropan-2-ol	0.436464	0.0617254			1,1,1-trifluoropropan-2-ol	1.54063	0.020176
1,1,1,3,3,3-hexafluoropropan-2-ol	-45.6292	0.00881791			1,1,1,3,3,3-hexafluoropropan-2-ol	-36.8501	0.643708			1,1,1,3,3,3-hexafluoropropan-2-ol	1.54063	0.112973
p-bromophenol	-44.0206	0.0529075			p-bromophenol	-26.2128	0.282173			p-bromophenol	3.12504	0.0503807
piperidine	-9.2281	0.0176358			piperidine	-5.37475	1.40205			piperidine	0.676216	0.246061
methylamine	-9.71445	0.0440896			methylamine	-13.1313	0.16754			methylamine	-0.599622	0.0304022
hydrazine	-10.0512	0.0705433			hydrazine	-15.0767	0.484985			hydrazine	-0.881925	0.0860044
2-ethylpyrazine	-52.3757	0.0881791			2-ethylpyrazine	-55.83	0.16754			2-ethylpyrazine	-0.606187	0.0332248
1-octanol	-17.7329	0			1-octanol	1.83315	0.255719			1-octanol	3.4336	0.0448755
2-octanone	-42.574	0.123451			2-octanone	-24.9408	0.546711			2-octanone	3.0944	0.0983563
tetrahydropyran	-34.2063	0.0264537			tetrahydropyran	-27.1606	0.881791			tetrahydropyran	1.23645	0.154813
thiophene	-31.9367	0.238084			thiophene	-18.1195	0.220448			thiophene	2.42475	0.0569405
ethylphenylether	-41.302	0.317445			ethylphenylether	-18.5934	0.220448			ethylphenylether	3.98508	0.0678227
3-bromopropene	-24.5667	0.0529075			3-bromopropene	-15.4883	0.0529075			3-bromopropene	1.59316	0.0131304
bromotoluene	-39.3441	0.16754			bromotoluene	-12.5951	0.652526			bromotoluene	4.69412	0.118224
difluorodichloromethane	-10.0761	0.0352717			difluorodichloromethane	5.12534	0.185176			difluorodichloromethane	2.66766	0.0330803
fluorotrichloromethane	-10.4003	0.0352717			fluorotrichloromethane	5.16275	0.0176358			fluorotrichloromethane	2.73112	0.00692033
nitromethane	-11.9217	0.141087			nitromethane	-13.9544	0.16754			nitromethane	-0.356709	0.0384374
4-ethylpyridine	-48.9339	0.0881791			4-ethylpyridine	-37.9849	0.0352717			4-ethylpyridine	1.92142	0.0166664

## Sheet: raw_water_cg
Water pol					Water non-pol
Solute	Calc.	Std			Solute	Calc.	Std
ethane	0.486346	0.096997			ethane	0.935281	0.0617254
n-propane	4.15265	0.0440896			n-propane	5.07546	0.361534
n-butane	10.9366	0.16754			n-butane	11.4229	0.264537
n-pentane	11.0238	0.158722			n-pentane	11.3481	0.123451
n-hexane	11.1361	0.114633			n-hexane	11.5351	0.0617254
n-heptane	3.82842	0.00881791			n-heptane	4.427	0.00881791
n-octane	0.498816	0.158722			n-octane	1.37175	0.193994
2-methylpropane	4.7637	0.0529075			2-methylpropane	4.61405	0.0705433
2,2-dimethylpropane	11.0114	0.0264537			2,2-dimethylpropane	11.4852	0.149905
cyclopropane	0.710813	0.0440896			cyclopropane	0.586109	0.308627
cyclopentane	-6.57191	0.149905			cyclopentane	-5.26251	0.0352717
cyclohexane	-7.71919	0.0617254			cyclohexane	-6.60932	0.21163
methylcyclohexane	-4.22747	0.0264537			methylcyclohexane	-3.17996	0.361534
ethene	-3.59148	0.141087			ethene	-2.73102	0.0264537
propene	4.56417	0.141087			propene	5.11287	0.0176358
s-trans-1,3-butadiene	4.56417	0.176358			s-trans-1,3-butadiene	4.65146	0.0617254
2-methylpropene	4.82605	0.0793612			2-methylpropene	4.81358	0.141087
1-butene	4.45194	0.0440896			1-butene	4.65146	0.396806
1-hexene	11.0114	0.132269			1-hexene	11.4229	0.158722
ethyne	-18.7804	0.0352717			ethyne	-19.3291	0.141087
propyne	0.486346	0.0793612			propyne	0.59858	0.0352717
1-pentyne	10.9241	0.0881791			1-pentyne	11.4354	0.202812
1-hexyne	10.8867	0.114633			1-hexyne	11.4354	0.0264537
benzene	-30.8643	0.290991			benzene	-31.1261	0.793612
toluene	-27.3351	0.0529075			toluene	-26.774	0.220448
ethylbenzene	-26.4123	0.21163			ethylbenzene	-26.4747	0.308627
o-xylene	-23.7312	0.273355			o-xylene	-22.8583	0.16754
m-xylene	-23.8185	0.264537			m-xylene	-23.1201	0.264537
p-xylene	-23.4818	0.255719			p-xylene	-22.7211	0.0881791
methanol	-18.8927	0.149905			methanol	-19.2044	0.123451
ethanol	-13.8796	0.0617254			ethanol	-13.6302	0.0793612
1,2-ethanediol	-18.9675	0.132269			1,2-ethanediol	-19.0673	0.326263
1-propanol	-8.74176	0.132269			1-propanol	-7.96859	0.343899
isopropanol	-8.85399	0.0705433			isopropanol	-8.71682	0.149905
1-butanol	-8.67941	0.0352717			1-butanol	-8.16812	0.0440896
t-butanol	-8.70435	0.0352717			t-butanol	-7.78154	0.0176358
1-pentanol	0.710813	0.0264537			1-pentanol	0.823047	0.0881791
phenol	-39.0074	0.176358			phenol	-39.0074	0.229266
1-hexanol	-13.8422	0.0352717			1-hexanol	-13.9793	0.0264537
o-cresol	-35.4284	0.273355			o-cresol	-35.2788	0.185176
m-cresol	-35.179	0.132269			m-cresol	-34.6553	0.00881791
p-cresol	-35.6778	0.255719			p-cresol	-35.1541	0.096997
1-heptanol	-18.5809	0.0176358			1-heptanol	-18.0572	0.0529075
dimethylether	-13.9045	0.149905			dimethylether	-13.8297	0.0617254
tetrahydrofuran	-8.10577	0.158722			tetrahydrofuran	-8.05589	0.264537
1,4-dioxane	-35.5157	0.21163			1,4-dioxane	-35.2414	0.176358
diethylether	0.89787	0.0352717			diethylether	1.08493	0.255719
methylpropylether	-8.36765	0.096997			methylpropylether	-8.29282	0.096997
methylisopropylether	-8.45494	0.193994			methylisopropylether	-8.66694	0.202812
1,2-dimethoxyethane	-8.33024	0.105815			1,2-dimethoxyethane	-8.44247	0.114633
t-butylmethylether	4.32723	0.16754			t-butylmethylether	4.8884	0.511439
anisole	-30.5151	0.132269			anisole	-30.141	0.00881791
propanal	-8.40506	0.264537			propanal	-8.23047	0.317445
butanal	0.723284	0.0705433			butanal	1.02257	0.176358
benzaldehyde	-30.6647	0.202812			benzaldehyde	-33.1089	1.86058
acetone	-13.9793	0.0264537			acetone	-13.6426	0.476167
2-butanone	-8.46741	0.0440896			2-butanone	-8.69188	0.238084
cyclopentanone	-8.79164	0.00881791			cyclopentanone	-8.47988	0.193994
2-pentanone	-8.51729	0.0793612			2-pentanone	-7.64436	0.361534
3-pentanone	0.436464	0.326263			3-pentanone	0.960222	0.0264537
2-hexanone	-19.9152	0.0793612			2-hexanone	-19.1296	0.0176358
3,3-dimethylbutanone	4.78864	0.141087			3,3-dimethylbutanone	4.75123	0.0264537
2-heptanone	-16.9348	0.0705433			2-heptanone	-16.9598	0.105815
aceticacid	-13.5927	0.0176358			aceticacid	-16.7976	2.33675
propanoicacid	-8.84152	0.149905			propanoicacid	-8.39259	0.238084
butanoicacid	-8.5547	0.0352717			butanoicacid	-8.41753	0.149905
pentanoicacid	-20.0025	0.0176358			pentanoicacid	-19.4414	0.132269
hexanoicacid	-13.1812	0.00881791			hexanoicacid	-11.7347	0.326263
methylformate	-14.0666	0.176358			methylformate	-13.7923	0.158722
methylacetate	-8.04342	0.149905			methylacetate	-8.69188	0.0617254
methylpropanoate	-8.46741	0.114633			methylpropanoate	-8.72929	0.0705433
ethylacetate	-28.6321	0.0881791			ethylacetate	-28.47	0.114633
methylbutanoate	-22.8583	0.0264537			methylbutanoate	-23.0453	0.299809
propylacetate	-24.6665	0.0529075			propylacetate	-24.5044	0.0793612
methylpentanoate	-19.404	0.42326			methylpentanoate	-19.2793	0.176358
butylacetate	-18.1819	0.0352717			butylacetate	-17.6082	0.0176358
methylhexanoate	-42.0752	0.141087			methylhexanoate	-42.0752	0.317445
pentylacetate	-38.9451	0.132269			pentylacetate	-38.4837	0.0705433
ethylamine	-13.6426	0.0176358			ethylamine	-13.468	0.193994
propylamine	-8.70435	0.21163			propylamine	-8.14318	0.0617254
trimethylamine	-14.0916	0.158722			trimethylamine	-14.0666	0.123451
piperazine	-40.8905	0.132269			piperazine	-41.1025	0.158722
butylamine	-8.62953	0.0881791			butylamine	-8.06836	0.0793612
diethylamine	-8.59211	0.273355			diethylamine	-8.31776	0.255719
dipropylamine	4.75123	0.0264537			dipropylamine	5.05052	0.096997
pyridine	-46.2902	0.193994			pyridine	-46.0283	0.202812
2-methylpyrazine	-70.4454	0.0617254			2-methylpyrazine	-70.6698	0.202812
aniline	-39.2444	0.0793612			aniline	-38.9576	0.105815
2-methylpyridine	-46.9636	3.71614e-15			2-methylpyridine	-46.4648	0.0176358
3-methylpyridine	-47.1007	0.273355			3-methylpyridine	-46.4648	0.0352717
4-methylpyridine	-46.7765	0.00881791			4-methylpyridine	-46.365	0.405624
N-methylaniline	-30.5151	0.114633			N-methylaniline	-30.4153	0.096997
acetonitrile	0.448935	0.158722			acetonitrile	-1.25951	1.34914
propionitrile	4.51429	0.335081			propionitrile	4.61405	0.141087
butanonitrile	10.6622	0.149905			butanonitrile	11.4852	0.238084
benzonitrile	-34.4807	0.149905			benzonitrile	-34.1066	0.361534
nitroethane	-13.6676	0.0176358			nitroethane	-13.4306	0.149905
1-nitropropane	-28.7443	0.132269			1-nitropropane	-28.3203	0.132269
2-nitropropane	-13.7923	0.0352717			2-nitropropane	-13.6302	0.096997
1-nitrobutane	-13.7923	0.21163			1-nitrobutane	-13.7424	0.0352717
1-propanethiol	4.46441	0.264537			1-propanethiol	4.71382	0.0705433
thiophenol	-26.9111	0.0529075			thiophenol	-26.749	0.16754
dimethyldisulfide	0.798106	0.282173			dimethyldisulfide	0.885399	0.185176
diethylsulfide	-12.8944	0.0529075			diethylsulfide	-4.6764	5.45829
thioanisole	-27.2603	0.0705433			thioanisole	-27.198	0.114633
allylalcohol	-8.54223	0.202812			allylalcohol	-8.13071	0.0176358
2-methoxyethanol	-13.917	0.123451			2-methoxyethanol	-13.493	0.0881791
morpholine	-40.5164	0.308627			morpholine	-40.8655	0.290991
m-hydroxybenzaldehyde	-39.3816	0.282173			m-hydroxybenzaldehyde	-38.3964	0.202812
p-hydroxybenzaldehyde	-38.8578	0.105815			p-hydroxybenzaldehyde	-38.9077	0.141087
1,1-difluoroethane	-3.21737	0.105815			1,1-difluoroethane	-3.25478	0.255719
fluorobenzene	-30.4527	0.0705433			fluorobenzene	-29.8417	0.0793612
dichloromethane	0.423994	0.246902			dichloromethane	0.735754	0.0617254
chloroform	4.50182	0.0440896			chloroform	4.72629	0.220448
chloroethane	0.0374112	0.149905			chloroethane	0.349172	0.0705433
1,1,1-trichloroethane	11.0737	0.193994			1,1,1-trichloroethane	11.4977	0.105815
1,1,2-trichloroethane	-17.1593	0.176358			1,1,2-trichloroethane	-6.37238	6.83388
1-chloropropane	4.52676	0.0440896			1-chloropropane	5.47451	0.132269
2-chloropropane	4.62652	0.114633			2-chloropropane	4.35217	0.255719
Z-1,2-dichloroethene	-20.9129	0.220448			Z-1,2-dichloroethene	-20.015	0.114633
E-1,2-dichloroethene	-20.7258	0.176358			E-1,2-dichloroethene	-20.6136	0.37917
trichloroethene	-16.8974	0.238084			trichloroethene	-16.1991	0.132269
chlorobenzene	-26.7864	0.229266			chlorobenzene	-26.3749	0.00881791
1,2-dichlorobenzene	-23.382	0.0264537			1,2-dichlorobenzene	-23.3072	0.220448
1,4-dichlorobenzene	-23.7686	0.0529075			1,4-dichlorobenzene	-22.6837	0.0617254
bromomethane	-3.44183	0.0176358			bromomethane	-3.1176	0.193994
dibromomethane	0.673402	0.0176358			dibromomethane	0.860458	0.0440896
bromoform	11.1984	0			bromoform	11.1361	0.132269
bromoethane	4.43947	0.105815			bromoethane	4.63899	0.0352717
1-bromopropane	-15.2139	0.0529075			1-bromopropane	-16.436	1.11106
2-bromopropane	4.43947	0.0176358			2-bromopropane	2.98043	1.24333
1-bromobutane	-11.6972	0.0705433			1-bromobutane	-10.7994	0.21163
1-bromopentane	-5.01311	0.141087			1-bromopentane	-4.57664	0.00881791
bromobenzene	-27.41	0.176358			bromobenzene	-26.4747	0.16754
p-dibromobenzene	-23.2698	0.0529075			p-dibromobenzene	-22.6338	0.273355
bromotrifluoromethane	4.31476	0.229266			bromotrifluoromethane	3.47924	0.361534
chlorodifluoromethane	0.349172	0.0881791			chlorodifluoromethane	0.810577	0.361534
tetrafluoromethane	4.53923	0.193994			tetrafluoromethane	4.05288	0.784794
1-bromo-1-chloro-2,2,2-trifluoroethane	-18.9426	0.220448			1-bromo-1-chloro-2,2,2-trifluoroethane	-20.7757	1.76358
tetrachloroethene	-3.1176	0.176358			tetrachloroethene	-2.50655	0.096997
1,1,2-trichloro-1,2,2-trifluoroethane	-15.2513	0.114633			1,1,2-trichloro-1,2,2-trifluoroethane	-15.0268	0.220448
2,2,2-trifluoroethanol	-8.35518	0.0352717			2,2,2-trifluoroethanol	-8.7667	0.432078
1,1,1-trifluoropropan-2-ol	0.92281	0.0705433			1,1,1-trifluoropropan-2-ol	1.19716	0.141087
1,1,1,3,3,3-hexafluoropropan-2-ol	-46.2029	0.0617254			1,1,1,3,3,3-hexafluoropropan-2-ol	-46.3899	0.141087
p-bromophenol	-35.6404	0.0352717			p-bromophenol	-35.179	0.00881791
piperidine	-3.04278	0.229266			piperidine	-3.16748	0.193994
methylamine	-13.8546	0.185176			methylamine	-13.705	0.202812
hydrazine	-13.3808	0.0617254			hydrazine	-13.7424	0.21163
2-ethylpyrazine	-61.0427	0.149905			2-ethylpyrazine	-61.6038	0.123451
1-octanol	-6.67167	0.0264537			1-octanol	-9.15328	3.36844
2-octanone	-32.4605	0.0440896			2-octanone	-32.049	0
tetrahydropyran	-23.4319	0.00881791			tetrahydropyran	-23.1201	0.0352717
thiophene	-13.1313	0.0264537			thiophene	-12.3208	0.0176358
ethylphenylether	-26.7989	0.0264537			ethylphenylether	-26.7116	0.158722
3-bromopropene	-19.7407	0.255719			3-bromopropene	-19.7905	0.16754
bromotoluene	-23.3321	0.149905			bromotoluene	-23.3197	0.370352
difluorodichloromethane	4.61405	0.0176358			difluorodichloromethane	5.00064	0.202812
fluorotrichloromethane	4.22747	0.0793612			fluorotrichloromethane	4.75123	0.114633
nitromethane	-13.9544	0.00881791			nitromethane	-13.8546	0.414442
4-ethylpyridine	-42.7361	0.326263			4-ethylpyridine	-42.998	0.229266

## Sheet: raw_water_hy
Water pol					Water non-pol
Solute	Calc.	Std			Solute	Calc.	Std
ethane	1.99527	0.0529075			ethane	0.91034	0.0264537
n-propane	7.39495	0.114633			n-propane	4.68887	0.0352717
n-butane	17.4835	0.0176358			n-butane	11.4478	0.0881791
n-pentane	21.4491	0.0529075			n-pentane	8.20553	2.04576
n-hexane	25.9759	0.0264537			n-hexane	11.5102	0.096997
n-heptane	15.6005	0.096997			n-heptane	11.3107	0.238084
n-octane	20.3392	0.00881791			n-octane	12.7198	0.387988
2-methylpropane	9.37775	0.105815			2-methylpropane	4.8884	0.105815
2,2-dimethylpropane	18.1694	0.255719			2,2-dimethylpropane	11.2358	0.16754
cyclopropane	2.43173	0.0440896			cyclopropane	1.19716	0.193994
cyclopentane	-8.04342	0.0264537			cyclopentane	-10.5749	0.0705433
cyclohexane	-9.29046	0.16754			cyclohexane	-11.3231	0.105815
methylcyclohexane	-2.26961	0.63489			methylcyclohexane	-5.07546	0.908245
ethene	-2.50655	0.0264537			ethene	-4.38959	0.723069
propene	6.88367	0			propene	23.619	1.14726
s-trans-1,3-butadiene	7.70671	0.0176358			s-trans-1,3-butadiene	4.46441	0.335081
2-methylpropene	8.82905	0.158722			2-methylpropene	5.52439	0.0264537
1-butene	9.37775	0.0352717			1-butene	4.0903	2.29266
1-hexene	23.6688	0.0881791			1-hexene	13.4805	1.2786
ethyne	-19.3042	0.0176358			ethyne	-23.2947	2.89228
propyne	2.03268	0.185176			propyne	-5.73639	1.16396
1-pentyne	17.8202	0.0264537			1-pentyne	10.3504	0.917063
1-hexyne	20.9877	0.0264537			1-hexyne	11.6349	0.290991
benzene	-35.9771	0.132269			benzene	-35.4035	0.0793612
toluene	-26.4123	0.0881791			toluene	-27.0483	1.10224
ethylbenzene	-21.4242	0.0176358			ethylbenzene	-21.6611	0.149905
o-xylene	-19.8529	0.0352717			o-xylene	-19.4788	0.0881791
m-xylene	-17.3214	0.114633			m-xylene	-19.6783	1.16396
p-xylene	-18.344	0.096997			p-xylene	-19.8778	0.352717
methanol	-22.1599	0.149905			methanol	-18.0696	0.185176
ethanol	-16.7353	0.105815			ethanol	-13.281	0.0617254
1,2-ethanediol	-28.657	0.0529075			1,2-ethanediol	-18.4063	0.264537
1-propanol	-10.6497	0.0529075			1-propanol	-7.99353	0.00881791
isopropanol	-10.3006	0.21163			isopropanol	-7.56954	0.149905
1-butanol	-8.90387	0.476167			1-butanol	-7.99353	0.185176
t-butanol	-9.21563	0.0440896			t-butanol	-7.93118	0.458531
1-pentanol	4.38959	0.0176358			1-pentanol	0.286819	0.149905
phenol	-42.2373	0.00881791			phenol	-38.1719	0.308627
1-hexanol	-10.3629	0.185176			1-hexanol	-8.11824	0.0793612
o-cresol	-34.9047	0.0793612			o-cresol	-31.8619	0.573164
m-cresol	-34.0318	0.0617254			m-cresol	-28.869	0.096997
p-cresol	-34.5181	0.0705433			p-cresol	-32.1861	0.414442
1-heptanol	-8.05589	0.0705433			1-heptanol	-5.02558	0.096997
dimethylether	-14.1539	0.220448			dimethylether	-13.0565	0.202812
tetrahydrofuran	-9.16575	0.132269			tetrahydrofuran	-7.32013	0.837702
1,4-dioxane	-42.6114	0.0617254			1,4-dioxane	-39.394	0.80243
diethylether	7.53213	0.0176358			diethylether	-0.561169	1.43732
methylpropylether	-2.38185	0.255719			methylpropylether	-8.01847	0.185176
methylisopropylether	-3.8783	0.0793612			methylisopropylether	-5.97333	0.5908
1,2-dimethoxyethane	-4.8884	0.158722			1,2-dimethoxyethane	-13.6426	1.21687
t-butylmethylether	10.3255	0.0529075			t-butylmethylether	5.38722	0.881791
anisole	-27.5846	0.105815			anisole	-25.1778	0.343899
propanal	-16.0868	0.158722			propanal	-7.84389	0.0617254
butanal	-5.34981	0.0264537			butanal	1.13481	0.114633
benzaldehyde	-34.4308	0.0793612			benzaldehyde	-25.1279	0.149905
acetone	-20.6635	0.149905			acetone	-16.2365	2.04576
2-butanone	-13.8671	0.193994			2-butanone	-8.06836	0.16754
cyclopentanone	-14.8523	0.16754			cyclopentanone	-8.26788	0.255719
2-pentanone	-10.0013	0.0176358			2-pentanone	-7.32013	0.855338
3-pentanone	-0.0623521	0.0264537			3-pentanone	0.872929	0.123451
2-hexanone	-21.499	0.0529075			2-hexanone	-15.1765	0.0617254
3,3-dimethylbutanone	2.84325	0.123451			3,3-dimethylbutanone	5.06299	0.246902
2-heptanone	-11.0862	0.096997			2-heptanone	-6.55944	0.0176358
aceticacid	-37.1992	0.432078			aceticacid	-13.3059	0.132269
propanoicacid	-12.5577	0.185176			propanoicacid	-7.70671	0.493803
butanoicacid	-13.0191	3.58007			butanoicacid	-8.72929	0.335081
pentanoicacid	-22.5465	3.33317			pentanoicacid	-14.8897	0.229266
hexanoicacid	-10.0886	0.37917			hexanoicacid	-6.92108	0.132269
methylformate	-20.6884	0.0617254			methylformate	-13.6676	0.193994
methylacetate	-13.1812	0.202812			methylacetate	-11.1361	1.10224
methylpropanoate	-9.51492	0.202812			methylpropanoate	-8.99117	0.820066
ethylacetate	-30.9142	0.643708			ethylacetate	-23.7312	0.0793612
methylbutanoate	-20.9129	0.096997			methylbutanoate	-15.0767	0.273355
propylacetate	-23.4943	0.335081			propylacetate	-16.648	0.238084
methylpentanoate	-14.2412	0.229266			methylpentanoate	-8.45494	0.511439
butylacetate	-12.5452	0.158722			butylacetate	-8.23047	0.299809
methylhexanoate	-33.6826	0.185176			methylhexanoate	-27.198	0.432078
pentylacetate	-33.4955	0.317445			pentylacetate	-27.4973	0.185176
ethylamine	-14.7525	0.0264537			ethylamine	-13.5179	0.0176358
propylamine	-9.70198	0.141087			propylamine	-8.006	0.105815
trimethylamine	-12.6076	0.00881791			trimethylamine	-13.1189	0.0529075
piperazine	-51.8644	0.0793612			piperazine	-49.121	0.696615
butylamine	-7.14555	0.238084			butylamine	-10.2382	0.202812
diethylamine	-1.10987	0.096997			diethylamine	-18.5934	0.767158
dipropylamine	21.1623	0.0793612			dipropylamine	3.55407	0.890609
pyridine	-56.1293	0.0440896			pyridine	-51.8395	0.16754
2-methylpyrazine	-75.0968	7.43228e-15			2-methylpyrazine	-71.3557	0.0705433
aniline	-41.3519	0.141087			aniline	-39.182	0.476167
2-methylpyridine	-49.4202	0.0617254			2-methylpyridine	-46.0782	0.520257
3-methylpyridine	-48.7593	0.141087			3-methylpyridine	-45.5669	0.0705433
4-methylpyridine	-52.2884	0.0617254			4-methylpyridine	-46.2652	0.440896
N-methylaniline	-28.7817	0.0176358			N-methylaniline	-24.7662	0.141087
acetonitrile	-7.63189	0.141087			acetonitrile	-1.60868	1.11987
propionitrile	-3.46677	0.123451			propionitrile	4.82605	0.678979
butanonitrile	5.37475	0.0264537			butanonitrile	11.3481	0.282173
benzonitrile	-36.2016	0.0617254			benzonitrile	-28.2829	1.85807e-15
nitroethane	-15.9871	0.21163			nitroethane	-14.3784	0.837702
1-nitropropane	-26.1879	0.0352717			1-nitropropane	-22.2347	0.290991
2-nitropropane	-14.2911	0.176358			2-nitropropane	-13.5179	0.264537
1-nitrobutane	-9.06599	0.185176			1-nitrobutane	-13.6177	0.123451
1-propanethiol	5.13781	0.0352717			1-propanethiol	5.20016	0.202812
thiophenol	-24.6665	0.158722			thiophenol	-22.135	0.343899
dimethyldisulfide	1.47151	0.141087			dimethyldisulfide	0.461405	0.273355
diethylsulfide	-11.6848	0.0440896			diethylsulfide	-9.6521	0.405624
thioanisole	-21.6611	0.0793612			thioanisole	-19.5162	0.0440896
allylalcohol	-12.0963	0.0705433			allylalcohol	-7.90624	0.0881791
2-methoxyethanol	-17.1219	0.0617254			2-methoxyethanol	-12.7822	0.449714
morpholine	-49.6198	0.00881791			morpholine	-46.3276	0.149905
m-hydroxybenzaldehyde	-40.8281	0.229266			m-hydroxybenzaldehyde	-27.6968	0.00881791
p-hydroxybenzaldehyde	-46.6643	0.0529075			p-hydroxybenzaldehyde	-31.7123	0.149905
1,1-difluoroethane	-5.76133	0.123451			1,1-difluoroethane	-3.06772	0.158722
fluorobenzene	-30.5899	0.0440896			fluorobenzene	-29.3678	0.273355
dichloromethane	-2.26961	0.193994			dichloromethane	-1.44657	1.02288
chloroform	3.03031	0.149905			chloroform	4.95075	0.255719
chloroethane	0.648461	0.193994			chloroethane	0.59858	0.123451
1,1,1-trichloroethane	11.186	0.0617254			1,1,1-trichloroethane	10.6996	0.299809
1,1,2-trichloroethane	-17.0595	0.21163			1,1,2-trichloroethane	-12.0838	0.220448
1-chloropropane	6.84626	0.132269			1-chloropropane	5.08793	0.335081
2-chloropropane	5.68651	0.0881791			2-chloropropane	4.23994	0.21163
Z-1,2-dichloroethene	-21.5239	0.0705433			Z-1,2-dichloroethene	-17.3463	0.132269
E-1,2-dichloroethene	-14.4906	0.0176358			E-1,2-dichloroethene	-13.1189	0.158722
trichloroethene	-13.8172	0.105815			trichloroethene	-12.0838	0.185176
chlorobenzene	-23.5067	0.096997			chlorobenzene	-22.0103	0.273355
1,2-dichlorobenzene	-16.6106	0.0529075			1,2-dichlorobenzene	-13.3808	0.096997
1,4-dichlorobenzene	-15.7002	0.185176			1,4-dichlorobenzene	-12.1212	1.44614
bromomethane	-3.26725	0.158722			bromomethane	-3.1176	0.0529075
dibromomethane	-1.08493	0.185176			dibromomethane	-0.486346	0.449714
bromoform	10.8368	0.0617254			bromoform	11.5725	0.158722
bromoethane	6.94602	0.238084			bromoethane	5.17522	0.238084
1-bromopropane	-13.8047	0.290991			1-bromopropane	-11.8718	0.0705433
2-bromopropane	8.56717	0.0617254			2-bromopropane	5.2251	0.132269
1-bromobutane	-5.51192	0.493803			1-bromobutane	-5.73639	0.158722
1-bromopentane	5.29993	0.0440896			1-bromopentane	2.03268	0.326263
bromobenzene	-21.5489	0.123451			bromobenzene	-19.8778	0.141087
p-dibromobenzene	-10.5874	0.0264537			p-dibromobenzene	-9.00364	0
bromotrifluoromethane	5.11287	0.105815			bromotrifluoromethane	4.51429	0.105815
chlorodifluoromethane	-3.40442	0.0617254			chlorodifluoromethane	1.57127	0.599618
tetrafluoromethane	4.70135	0.096997			tetrafluoromethane	5.15028	0.255719
1-bromo-1-chloro-2,2,2-trifluoroethane	-16.2988	0.185176			1-bromo-1-chloro-2,2,2-trifluoroethane	-13.5553	0.0617254
tetrachloroethene	-9.00364	0.0176358			tetrachloroethene	-8.99117	0.255719
1,1,2-trichloro-1,2,2-trifluoroethane	-11.186	0.0793612			1,1,2-trichloro-1,2,2-trifluoroethane	-11.4852	0.326263
2,2,2-trifluoroethanol	-15.0518	0.255719			2,2,2-trifluoroethanol	-8.41753	0.343899
1,1,1-trifluoropropan-2-ol	-2.88067	0.0440896			1,1,1-trifluoropropan-2-ol	0.436464	0.0617254
1,1,1,3,3,3-hexafluoropropan-2-ol	-43.3596	0.238084			1,1,1,3,3,3-hexafluoropropan-2-ol	-36.8501	0.643708
p-bromophenol	-33.1713	0.193994			p-bromophenol	-26.2128	0.282173
piperidine	-2.2322	0.520257			piperidine	-5.37475	1.40205
methylamine	-15.2014	0.16754			methylamine	-13.1313	0.16754
hydrazine	-15.9871	0.123451			hydrazine	-15.0767	0.484985
2-ethylpyrazine	-59.6709	0.149905			2-ethylpyrazine	-55.83	0.16754
1-octanol	2.96796	0.546711			1-octanol	1.83315	0.255719
2-octanone	-33.0217	0.105815			2-octanone	-24.9408	0.546711
tetrahydropyran	-25.1778	0.096997			tetrahydropyran	-27.1606	0.881791
thiophene	-18.6308	0.0352717			thiophene	-18.1195	0.220448
ethylphenylether	-19.7656	0.0617254			ethylphenylether	-18.5934	0.220448
3-bromopropene	-16.8351	0.229266			3-bromopropene	-15.4883	0.0529075
bromotoluene	-14.9021	0.0264537			bromotoluene	-12.5951	0.652526
difluorodichloromethane	5.28745	0.0881791			difluorodichloromethane	5.12534	0.185176
fluorotrichloromethane	5.68651	0.0176358			fluorotrichloromethane	5.16275	0.0176358
nitromethane	-17.683	0.335081			nitromethane	-13.9544	0.16754
4-ethylpyridine	-43.6963	0.0705433			4-ethylpyridine	-37.9849	0.0352717

## Sheet: bedroc
Based on the class of solute
			Octanol			Water			Water pol
	N	Analytical	BEDROC	Uncert	MSD	BEDROC	Uncert	MSD	BEDROC	Uncert	MSD
alcohol	16	0.434433	0.52998	0.0599234	9.06195	0.616089	0.069234	10.9249	0.43909	0.0753105	7.76129
aldehyde	5	0.423136	0.385926	0.091995	1.83543	0.45488	0.0770086	7.38198	0.224949	0.141462	-3.09067
alkane	17	0.435463	0.1707	0.0361927	0.545302	0.236818	0.063684	0.483932	0.359875	0.0672391	5.59387
alkene	10	0.428263	0.255257	0.0755296	-2.76145	0.317049	0.0812763	-3.06477	0.345344	0.0811256	-0.885702
alkyl bromide	10	0.428263	0.320186	0.074246	-2.9853	0.282363	0.0589579	-1.47702	0.323031	0.0628092	-1.4234
alkyl chloride	6	0.42416	0.18007	0.076014	-0.621028	0.247603	0.0795265	0.340879	0.272262	0.0849024	-0.556991
amine	12	0.430317	0.509354	0.0720049	0.595133	0.43855	0.0763275	0.595831	0.531981	0.104858	2.73347
aromatic compound	36	0.455124	0.846131	0.0425688	-18.8704	0.662518	0.0583832	-14.0223	0.685115	0.0603581	-17.4395
carboxylic acid	5	0.423136	0.664317	0.0758112	15.2576	0.725702	0.0693506	16.3834	0.500463	0.103091	9.52964
carboxylic acid ester	8 (10)	0.42621	0.190575	0.0682526	-2.70579	0.277298	0.0853354	-4.39815	0.396914	0.11443	-9.68186
ether	15	0.433403	0.439066	0.0736619	-4.13976	0.411787	0.0674625	-2.50452	0.491543	0.0669705	-1.84525
halogen derivative	16	0.434433	0.41469	0.0663134	-2.36999	0.463578	0.0735913	-1.31994	0.405424	0.0754088	-3.15933
heterocyclic compound	14	0.432374	0.782191	0.068965	-17.6613	0.829203	0.0645739	-18.9214	0.852903	0.0645533	-21.4467
ketone	9	0.427236	0.308879	0.0885881	2.57135	0.369436	0.0796965	5.54988	0.315654	0.0942373	0.899806
nitro compound	5	0.423136	0.246246	0.0756482	2.91461	0.102639	0.0621204	-1.13093	0.141409	0.0884374	-2.50018
phenol	7	0.425185	0.387857	0.0834361	-5.73131	0.34249	0.0774234	-0.331809	0.27904	0.0846979	-7.50764
Based on beads the solutes contain
	Octanol					Water					Water pol
	N	Analytical	BEDROC	Uncert	MSD	N	Analytical	BEDROC	Uncert	MSD	BEDROC	Uncert	MSD
C1	17	0.435463	0.262501	0.07113	5.79279	17	0.435244	0.346219	0.0984375	8.14009	0.506899	0.0643488	12.0089
C3	17	0.435463	0.210934	0.0416309	-1.74119	19	0.437281	0.300062	0.0692719	-0.163665	0.308344	0.0688813	-1.93643
C4	14	0.432374	0.310261	0.0721392	1.13714	14	0.432194	0.401723	0.0709383	3.81409	0.414246	0.0760062	6.24439
C5	26	0.444757	0.391303	0.0474351	-2.10572	28	0.446465	0.485954	0.0463547	-2.3545	0.502054	0.061773	-4.24555
N0	13	0.431346	0.347929	0.0562706	-4.77286	13	0.431178	0.351603	0.0618745	-5.29561	0.404311	0.0547613	-6.26543
Na	13	0.431346	0.248592	0.0458308	2.23011	13	0.431178	0.229232	0.0423431	2.97085	0.193917	0.0641963	1.36505
Nda	11	0.42929	0.508925	0.0527034	11.2408	11	0.429148	0.611208	0.0563155	13.568	0.419438	0.064918	10.6873
P1	22	0.440622	0.310936	0.058995	0.0343323	24	0.442379	0.332795	0.0632999	-1.8518	0.37227	0.0712293	-6.54951
P3	5	0.423136	0.599869	0.119779	-3.19491	5	0.423072	0.735326	0.166011	-7.75572	0.606235	0.166557	-11.7712
SC4	18	0.436494	0.714009	0.061386	-16.5836	18	0.436262	0.455019	0.0591719	-10.0537	0.487729	0.0554128	-11.7497
SC5	31	0.449936	0.7449	0.0536949	-16.2144	31	0.449534	0.535646	0.0630895	-10.1881	0.563584	0.0688005	-13.3354
SN0	7	0.425185	0.899603	0.0252996	-25.4183	7	0.425095	0.887847	0.0782745	-24.592	0.948873	0.0287378	-29.4946
SNa	5	0.423136	0.905116	0.0259724	-26.7855	5	0.423072	0.932742	0.0207965	-25.6478	0.958345	0.0173588	-30.1596
SNda	7	0.425185	0.387857	0.109837	-5.73131	7	0.425095	0.34249	0.0649846	-0.331809	0.281492	0.0839885	-7.42391
